# Supplementary material for: Evaluation of Efficacy of Surface Coated versus Encapsulated Influenza Antigens in Mannose–Chitosan Nanoparticle-Based Intranasal Vaccine in Swine
Source: Vaccines (Basel). 2024 Jun 11;12(6):647. doi: 10.3390/vaccines12060647 (PMC11209417; doi:10.3390/vaccines12060647)
Supplement: Supplementary file 1 [file vaccines-12-00647-s001.zip]

Archive with 1 entries (1 files):
- vaccines-3027940-supplementary.pdf
